# Supplementary material for: Molecular Dynamics-Assisted Design of High Temperature-Resistant Polyacrylamide/Poloxamer Interpenetrating Network Hydrogels
Source: Molecules. 2022 Aug 21;27(16):5326. doi: 10.3390/molecules27165326 (PMC9414860; doi:10.3390/molecules27165326)
Supplement: Supplementary file 1 [file molecules-27-05326-s001.zip]

Archive with 1 entries (1 files):
- molecules-1842230-supplementary.pdf
